# Supplementary material for: Defining cognitive profiles of depressive patients using the Brief Assessment of Cognition in Affective Disorders
Source: PeerJ. 2019 Aug 1;7:e7432. doi: 10.7717/peerj.7432 (PMC6679906; doi:10.7717/peerj.7432)
Supplement: Dataset S1 [file peerj-07-7432-s002.xlsx]

## Sheet: BACA_validation_20170516
Group	Gender	Age	Education	Subject	Duration	Age_Group	Employment	Marriage	Height	Weight	drug_antidep	DDD_antidep	drug_antipsy	DDD_antipsy	drug_BZDs	DDD_BZDs	drug_mood	DDD_mood	Depression	Bipolar	YMRS	HAM_D	BACS_Verb_raw	BACS_Dig_raw	BACS_Token_raw	BACS_Flu_raw	BACS_Cod_raw	BACS_Tower_raw	tw_age_BACS_Verb_Zscore	tw_age_BACS_Verb_Tscore	tw_age_BACS_Dig_Zscore	tw_age_BACS_Dig_Tscore	tw_age_BACS_Token_Zscore	tw_age_BACS_Token_Tscore	tw_age_BACS_Flu_Zscore	tw_age_BACS_Flu_Tscore	tw_age_BACS_Coding_Zscore	tw_age_BACS_Coding_Tscore	tw_age_BACS_Tower_Zscore	tw_age_BACS_Tower_Tscore	tw_age_BACS_Composite_Zscore	tw_age_Composite_Tscore	BACA_Aff_1	BACA_Non_Aff_1	BACA_Aff_2	BACA_Non_Aff_2	BACA_Aff_3	BACA_Non_Aff_3	Total_Affective
1	1	19	12	AD001	0	1	0	0	168	45	1	1	0		0		0		1			10	47	21	72	36	54	19	-0.48	45	-1.09	39	-1.21	38	0.13	51	-2.34	27	0.42	54	-1.47	35	7	5	7	7	7	5	21
1	0	26	16	AD002	2	1	0	0	179	95	1	2	1	0.0625	1	2.6	0		1			2	51	23	86	37	56	18	0.95	60	-0.25	48	0.4	54	0.53	55	-1.44	36	0.1	51	0.1	51	2	7	7	6	7	8	16
1	1	49	9	AD003	15	2	0	1	154	46	0		1	0.125	1	1.8	0		1			16	31	17	70	18	45	10	-1.38	36	-1.71	33	-1.09	39	-2.16	28	-1.63	34	-1.81	32	-2.8	22	1	4	5	6	2	6	8
1	0	40	16	AD004	2	1	0	0	170	67	1	1.5	1	0.0625	1	2.25	0		1			18	22	14	58	17	32	10	-2.25	27	-1.9	31	-3.21	18	-2.48	25	-3.38	16	-4.72	3	-6.57	-16	1	3	3	3	2	5	6
1	1	39	16	AD005	11	1	0	0	161	60	0		0		1	0.5	0		1			5	51	25	84	33	57	17	0.71	57	0.11	51	0.28	53	-0.16	48	-1.35	37	0.14	51	-0.06	49	3	4	6	5	8	5	17
1	1	48	12	AD006	10	2	0	2	166	62	0		0		1	1.25	0		1			11	16	14	62	17	23	12	-2.91	21	-2.7	23	-1.79	32	-2.29	27	-3.86	11	-1.25	38	-4.23	8	3	2	4	2	3	4	10
1	1	45	12	AD007	0	2	1	0	158	50	1	2	1	0.0625	1	0.92	0		1			7	32	19	90	23	51	16	-1.28	37	-1.06	39	0.66	57	-1.51	35	-1.03	40	-0.14	49	-1.24	38	2	4	3	5	4	5	9
1	0	19	16	AD008	2	1	0	0	178	123	0		0		0		1		1			9	46	19	88	37	55	15	0.3	53	-1.49	35	0.58	56	0.53	55	-1.55	34	-0.78	42	-0.81	42	3	5	7	5	5	5	15
1	1	50	9	AD009	17	2	0	2	158	56	1	0.83	1	0.5	1	1	0		1			10	33	18	64	21	36	17	-0.52	45	-0.2	48	-0.97	40	-1.02	40	-1.71	33	0.79	58	-1.04	40	2	3	3	3	3	4	8
1	1	38	16	AD010	13	1	0	0	162	59	0		0		0		0		1			4	38	24	94	30	58	17	-0.74	43	-0.04	50	0.92	59	-0.61	44	-1.24	38	0.14	51	-0.39	46	2	3	3	6	6	7	11
1	0	25	16	AD011	1	1	0	0	174	75	1	1	0		1	0.25	0		1			6	39	27	98	29	54	17	-0.62	44	0.99	60	1.51	65	-0.62	44	-1.67	33	-0.19	48	-0.2	48	4	5	5	7	6	6	15
1	1	50	12	AD012	30	2	1	0	155	50	0		1	0.625	1	6.8	0		1			17	13	13	62	18	24	15	-2.8	22	-0.59	44	-1.11	39	-1.4	36	-2.85	22	0.39	54	-2.39	26	1	1	1	2	2	3	4
1	1	36	12	AD013	10	1	1	2	166	62	1	1	1	0.03125	1	1.25	0		1			5	26	16	88	40	57	12	-2.09	29	-1.2	38	0.54	55	0.9	59	-1.35	37	-1.25	38	-1.1	39	2	2	4	5	6	5	12
1	1	49	12	AD014	26	2	0	1	160	62	0		0		1	2	0		1			4	39	23	82	25	52	17	-0.57	44	0.26	53	-0.04	50	-1.25	37	-0.92	41	0.14	51	-0.68	43	2	2	2	3	2	4	6
1	0	43	16	AD016	2	2	0	1	168	48	1	2	0		1	1.25	0		1			9	38	14	68	21	45	1	-0.28	47	-1.9	31	-2.02	30	-1.88	31	-1.75	33	-10.02	-50	-6.53	-15	3	4	2	7	5	4	10
1	1	22	16	AD017	2	1	0	0	165	80	0		0		0		1		3			16	39	21	84	29	46	18	-1.6	34	-1.09	39	-0.09	49	-0.99	40	-3.37	16	0.02	50	-2.29	27	2	4	5	4	5	6	12
1	1	49	9	AD018	11	2	1	1	155	57	1	0.75	0		1	1.0625	0		1			9	36	22	68	21	42	18	-0.87	41	-0.07	49	-1.26	37	-1.77	32	-1.94	31	0.42	54	-1.57	34	2	3	3	5	2	5	7
1	1	30	16	AD019	14	1	1	0	161	66	1	0.5	0		0		0		1			12	36	25	72	26	67	16	-0.97	40	0.11	51	-0.49	45	-1.21	38	-0.29	47	-0.14	49	-0.74	43	6	1	3	5	5	7	14
1	1	31	16	AD020	6	1	0	1	161	55	1	1	0		1	1.25	0		1			6	48	26	78	30	58	18	0.37	54	0.26	53	-0.1	49	-0.61	44	-1.24	38	0.42	54	-0.22	48	2	5	4	5	5	5	11
1	1	41	12	AD021	8	2	0	2	154	63	0		1	0.875	1	1.8	0		1			14	41	18	66	28	50	14	-0.37	46	-1.38	36	-1.44	36	-0.86	41	-1.13	39	-0.69	43	-1.68	33	2	3	4	4	4	3	10
1	0	39	16	AD022	3	1	1	1	170	80	1	0.75	0		0		0		1			7	21	21	82	24	67	14	-3.17	18	-0.81	42	-0.42	46	-1.49	35	0	50	-1.7	33	-2.27	27	2	2	3	2	2	2	7
1	0	53	9	AD023	8	2	0	2	160	57	1	2	0		1	1.1	0		1			8	18	12	68	13	35	13	-2.27	27	-2.24	28	-1.27	37	-2.37	26	-1.39	36	-1	40	-2.79	22	1	2	2	3	3	6	6
1	0	25	16	AD024	0	1	1	0	158	83	1	0.08	0		1	1	0		1			10	50	23	86	30	72	16	0.82	58	-0.25	48	0.4	54	-0.47	45	0.38	54	-0.49	45	0.13	51	3	2	4	3	5	6	12
1	1	31	12	AD025	3	1	1	1	160	60	1	1	1	0.125	1	1.8	0		2			7	24	15	78	22	64	13	-2.31	27	-1.35	36	-0.1	49	-1.81	32	-0.61	44	-0.97	40	-1.77	32	2	3	3	5	4	4	9
1	1	49	16	AD026	9	2	0	0	157	50	1	1	0		0		0		1			1	31	25	72	30	65	16	-1.38	36	0.92	59	-0.91	41	-0.6	44	0.39	54	-0.14	49	-0.49	45	3	6	6	2	6	3	15
1	1	47	12	AD027	5	2	1	2	153	53	0		1	0.0625	1	2.35	0		1			15	31	22	68	29	49	17	-1.38	36	-0.07	49	-1.26	37	-0.73	43	-1.23	38	0.14	51	-1.3	37	3	4	4	3	4	3	11
1	1	51	12	AD028	2	2	1	2	148	56	1	1	0		1	1.3	0		1			5	41	20	76	32	60	15	0.4	54	-0.05	50	-0.15	49	0.4	54	0.55	56	0.39	54	0.44	54	2	4	3	7	5	6	10
1	1	64	9	AD029	10	3	0	1	152	55	1	0.3	0		1	1.75	0		1			10	16	5	46	8	14	3	-1.39	36	-1.36	36	-1.44	36	-2.61	24	-2.04	30	-2.07	29	-2.22	28	1	2	2	3	2	4	5
1	0	62	16	AD030	7	3	0	1	156	55	0		0		1	0.5	0		1			5	18	18	74	22	43	16	-1.44	36	-0.25	47	0.19	52	-1.15	38	-0.12	49	0.14	51	-0.73	43	1	4	2	5	2	6	5
1	1	56	9	AD031	13	2	0	1	162	75	1	0.6	1	0.125	1	1.425	0		1			6	8	7	40	11	13	2	-3.37	16	-1.05	40	-2.63	24	-2.31	27	-3.88	11	-2.21	28	-4.42	6	0	1	1	2	2	2	3
1	0	20	16	AD032	2	1	0	0	175	60	1	1	1	0.3	0		0		1			7	30	21	56	30	38	16	-1.79	32	-0.87	41	-2.39	26	-0.47	45	-3.49	15	-0.49	45	-3.19	18	4	4	7	5	8	6	19
1	1	44	16	AD033	3	2	0	2	166	75	1	1	0		1	1	0		2			5	51	23	78	35	74	18	0.65	57	0.26	53	-0.39	46	0.05	50	1.3	63	0.42	54	0.65	57	2	6	3	9	5	9	10
1	1	39	16	AD034	5	1	0	0	175	61	1	1.5	0		1	0.4	0		1			3	36	21	76	37	74	22	-0.97	40	-0.47	45	-0.23	48	0.45	54	0.45	54	1.53	65	0.19	52	2	4	4	6	7	6	13
1	1	41	12	AD035	3	2	1	0	160	56	1	1	0		1	1.625	0		1			2	30	23	76	38	57	18	-1.48	35	0.26	53	-0.56	44	0.44	54	-0.42	46	0.42	54	-0.39	46	3	5	3	2	4	5	10
1	1	45	16	AD036	0	2	1	2	161	60	0		0		1	0.65	0		2			11	36	26	74	35	67	17	-0.87	41	1.25	62	-0.74	43	0.05	50	0.6	56	0.14	51	0.12	51	3	4	2	5	4	4	9
1	1	41	12	AD037	19	2	0	0	162	65	1	0.5	0		1	2.5	0		1			10	40	13	48	17	42	11	-0.47	45	-3.03	20	-3.02	20	-2.29	27	-1.94	31	-1.53	35	-3.51	15	3	1	6	3	7	6	16
1	0	48	12	AD038	1	2	1	1	177	82	1	1.5	0		1	0.9	0		1			6	26	24	88	36	53	17	-1.76	32	0.65	56	0.37	54	0.38	54	-0.75	43	-0.61	44	-0.63	44	2	3	3	4	3	7	8
1	1	61	9	AD039	10	3	0	1	153	85	0		1	0.17	1	6.3	0		1			8	8	6	40	8	16	5	-2.52	25	-1.26	37	-1.78	32	-2.61	24	-1.88	31	-1.62	34	-2.37	26	0	2	2	2	0	3	2
1	1	62	16	AD040	7	3	1	1	150	51	1	1	0		1	0.4	0		1			3	30	24	76	21	68	16	0.59	56	0.66	57	0.23	52	-0.43	46	2.49	75	0.82	58	0.89	59	4	5	4	6	6	6	14
1	1	60	9	AD041	22	2	0	1	160	40	1	1	0		1	0.525	0		1			4	28	14	48	20	24	14	0.31	53	-0.41	46	-1.33	37	-0.6	44	-1.2	38	0.38	54	-0.58	44	2	3	3	3	3	4	8
1	1	59	9	AD042	4	2	0	1	155	86	1	2	0		1	1.3	0		1			5	11	7	36	7	4	1	-3.03	20	-1.05	40	-2.9	21	-2.82	22	-4.73	3	-2.41	26	-4.85	1	1	0	1	1	1	0	3
1	0	63	16	AD043	31	3	0	1	171	81	1	0.75	0		1	1	0		1			3	17	19	62	25	23	15	-1.55	34	-0.16	48	-0.65	44	-0.66	43	-2.1	29	-0.09	49	-1.44	36	2	1	3	2	2	1	7
1	1	62	9	AD044	3	3	0	2	155	62	1	0.5	0		1	0.9	0		1			6	22	8	44	23	10	8	-0.54	45	-1.04	40	-1.55	34	-0.1	49	-2.38	26	-0.96	40	-1.34	37	1	2	2	6	3	5	6
1	1	46	16	AD045	3	2	1	0	163	46	1	0.5	0		1	1.3	0		2			5	41	22	86	31	54	19	-0.37	46	-0.07	49	0.31	53	-0.47	45	-0.72	43	0.69	57	-0.18	48	1	2	5	5	6	7	12
1	0	52	16	AD046	0	2	0	2	178	81	1	0.5	0		1	0.6	0		2			9	21	18	74	26	24	13	-1.92	31	-0.68	43	-0.76	42	-0.77	42	-2.26	27	-1	40	-1.95	30	1	2	2	2	1	3	4
1	0	59	16	AD047	27	2	0	1	180	81	0		1	0.17	1	0.25	0		2			10	36	17	72	32	41	16	-0.18	48	-0.94	41	-0.93	41	-0.03	50	-0.92	41	-0.2	48	-0.85	42	2	3	4	2	2	2	8
1	0	47	12	AD048	10	2	1	1	181	80	1	0.625	0		1	1	0		3			4	30	17	86	29	59	18	-1.27	37	-1.13	39	0.13	51	-0.67	43	0	50	-0.02	50	-1.09	39	2	7	5	6	5	7	12
1	1	55	12	AD049	5	2	0	1	170	64	1	1	0		1	1.6	0		1			9	28	17	66	17	30	16	-1.09	39	-0.28	47	-0.84	42	-1.53	35	-2.28	27	0.59	56	-1.55	34	2	4	5	5	4	4	11
1	1	58	12	AD050	8	2	1	2	169	40	0		1	0.1875	1	2.4	0		1			15	20	15	46	16	28	14	-2	30	-0.43	46	-2.21	28	-1.66	33	-2.47	25	0.19	52	-2.46	25	1	2	1	3	2	3	4
1	1	42	16	AD051	2	2	1	0	158	53	0		0		0		0		2			7	36	18	88	26	67	18	-0.87	41	-1.38	36	0.49	55	-1.12	39	0.6	56	0.42	54	-0.54	45	1	4	5	6	6	6	12
1	0	46	20	AD052	15	2	1	0	171	76	1	2	0		1	1	0		2			8	35	22	84	54	50	19	-0.65	44	0.14	51	-0.11	49	3.09	81	-1.13	39	0.57	56	0.7	57	2	4	3	5	3	4	8
1	1	58	9	AD053	13	2	0	1	163	90	1	1	0		1	0.3	0		1			10	11	1	30	10	8	0	-3.03	20	-1.51	35	-3.32	17	-2.43	26	-4.35	6	-2.61	24	-4.94	1	1	0	0	1	1	1	2
1	1	44	12	AD054	4	2	1	1	148	51	1	0.5	0		1	0.2	0		2			7	39	17	58	27	55	13	-0.57	44	-1.71	33	-2.14	29	-0.99	40	-0.62	44	-0.97	40	-2	30	2	4	2	9	2	7	6
1	0	40	20	AD055	17	1	1	0	166	67	1	1	0		0		0		2			1	30	28	72	34	62	21	-1.27	37	1.67	67	-1.54	35	0.08	51	0.38	54	1.75	67	0.39	54	2	5	4	4	7	10	13
1	0	44	12	AD056	17	2	1	1	180	78	1	1	0		1	0.0625	0		3			1	35	17	86	25	48	15	-0.65	44	-1.13	39	0.13	51	-1.28	37	-1.38	36	-1.78	32	-2.23	28	2	4	3	4	3	5	8
1	0	24	16	AD057	9	1	0	0	175	105	1	2	1	1.2	0		0		1			4	30	16	78	30	52	17	-1.79	32	-2.41	26	-0.35	47	-0.47	45	-1.9	31	-0.19	48	-2.39	26	1	3	1	5	3	4	5
1	1	49	14	AD058	2	2	1	1	158	50	1	2	0		1	0.2	0		1			2	35	23	76	37	67	17	-0.98	40	0.26	53	-0.56	44	0.31	53	0.6	56	0.14	51	-0.07	49	3	4	4	5	6	7	13
1	0	54	12	AD059	12	2	0	0	165	61	0		0		1	1	0		1			8	13	13	70	21	40	15	-2.84	22	-1.98	30	-1.1	39	-1.38	36	-1	40	-0.47	45	-2.32	27	2	1	1	1	1	0	4
1	1	56	12	AD060	0	2	0	1	156	42	1	0.5	0		0		0		2			4	29	22	68	21	49	15	-0.97	40	0.11	51	-0.7	43	-1.02	40	-0.49	45	0.39	54	-0.77	42	2	6	4	3	1	5	7
1	0	32	16	AD061	14	1	0	0	163	68	1	2	1	0.0625	1	1	0		2			3	40	20	70	32	49	14	-0.61	44	-1.11	39	-1.85	32	-0.51	45	-1.6	34	-1.7	33	-2.21	28	2	4	6	4	6	7	14
1	1	40	16	AD062	24	1	0	0	165	55	1	0.5	0		1	1	0		2			0	45	25	82	39	56	17	0.04	50	0.92	59	-0.04	50	0.56	56	-0.52	45	0.14	51	0.32	53	0	4	5	2	5	4	10
1	1	65	14	AD063	10	3	0	2	153	47	1	1	0		1	0.9	0		1			5	31	16	54	31	35	12	0.74	57	-0.19	48	-1	40	1.24	62	-0.28	47	-0.07	49	0.09	51	1	5	0	5	3	2	4
1	0	50	12	AD064	0	2	1	2	172	74	1	1	0		1	1.4	0		3			6	31	16	78	29	55	19	-0.76	42	-1.2	38	-0.42	46	-0.4	46	0.19	52	0.59	56	-0.53	45	1	2	5	4	4	7	10
1	1	21	15	AD065	0	1	0	0	163	73	1	0.5	0		0		0		3			2	38	28	78	39	59	17	-1.74	33	1.39	64	-0.65	44	0.62	56	-1.7	33	-0.38	46	-0.79	42	1	4	1	7	3	7	5
1	1	61	9	AD066	16	3	0	1	151	68	1	1	0		1	0.125	0		1			4	18	18	60	19	18	3	-1.1	39	0.02	50	-0.66	43	-0.77	42	-1.71	33	-2.07	29	-1.28	37	1	2	2	2	1	4	4
1	1	55	12	AD067	18	2	0	0	152	51	1	1.5	1	0.1875	1	1.65	0		1			5	23	22	68	24	43	17	-1.66	33	0.11	51	-0.7	43	-0.63	44	-1.05	39	0.79	58	-0.9	41	2	2	2	4	3	3	7
1	0	63	9	AD068	3	3	0		163	65	1	1	1	0.0625	1	0.125	0		1			8	13	13	67	21	40	15	-2	30	-0.7	43	-0.3	47	-1.32	37	-0.42	46	-0.09	49	-1.34	37	2	1	1	1	1	0	4
1	0	38	14	AD069	12	1	1	0	172	70	1	0.5	1	0.5	1	0.25	0		1			4	26	22	89	22	63	18	-2.5	25	-0.52	45	0.41	54	-1.74	33	-0.35	46	-0.03	50	-1.41	36	2	3	4	4	6	3	12
1	1	52	12	AD070	2	2	0	0	157	60	1	3.3	0		0		0		1			0	28	25	68	28	40	10															3	2	4	3	3	3	10
1	0	57	12	AD071	11	2	0	0	172	72	1	1.3	1	0.0625	1	1.25	0		1			14	30	21	86	26	45	13															1	2	3	3	2	3	6
1	0	36	20	AD072	1	1	1	0	169	56	0		0		0		0		3			10	30	23	78	28	35	18															3	5	4	6	4	5	11
1	0	48	12	AD073	1	2	1	0	164	81	1	1	0		1	1	0		1			12	32	24	98	28	46	17															4	3	4	4	5	4	13
1	1	46	14	AD074	1	2	0	1	153	41	1	1	0		1	1.4	0		1			15	28	19	54	23	31	8															2	1	1	2	2	1	5
1	1	50	20	AD075	28	2	0	0	171	75	1	4	0	1	1	0.75	0		1			2	30	21	84	25	40	15															3	2	3	4	3	3	9
1	1	48	20	AD076	2	2	0	0	158	52	0		0		1	0.125	0		1			0	39	27	92	30	50	17															4	6	5	6	5	7	14
[truncated: 68 more columns]
